# Supplementary material for: CAXII Is a Surrogate Marker for Luminal Breast Tumors Regulated by ER and GATA3
Source: Cancers (Basel). 2022 Nov 6;14(21):5453. doi: 10.3390/cancers14215453 (PMC9657334; doi:10.3390/cancers14215453)
Supplement: Supplementary file 1 [file cancers-14-05453-s001.zip]

Archive with 2 entries (2 files):
- cancers-1964955-File S1-original images.pdf
- cancers-1964955-Supplementary Figures&Tables.pdf
